# Supplementary material for: Consequences of PDGFRα+ fibroblast reduction in adult murine hearts
Source: eLife. 2022 Sep 23;11:e69854. doi: 10.7554/eLife.69854 (PMC9576271; doi:10.7554/eLife.69854)
Supplement: Figure 1—source data 1. [file elife-69854-fig1-data1.zip]

Archive with 5 entries (5 files):
- Figure 1-source data 1.pdf
- Figure 1G_PDGFRa.tif
- __MACOSX/._Figure 1G_PDGFRa.tif
- Figure 1G_PDGFRa_GAPDH.tif
- __MACOSX/._Figure 1G_PDGFRa_GAPDH.tif
