# Supplementary material for: Consequences of PDGFRα+ fibroblast reduction in adult murine hearts
Source: eLife. 2022 Sep 23;11:e69854. doi: 10.7554/eLife.69854 (PMC9576271; doi:10.7554/eLife.69854)
Supplement: Figure 2—source data 1. [file elife-69854-fig2-data1.zip]

Archive with 14 entries (14 files):
- Figure 2-source data 1.pdf
- __MACOSX/._Figure 2-source data 1.pdf
- Figure 2L_collagen VI_GAPDH.tif
- __MACOSX/._Figure 2L_collagen VI_GAPDH.tif
- Figure 2L_collagen VI_GAPDH_700_800.tif
- __MACOSX/._Figure 2L_collagen VI_GAPDH_700_800.tif
- Figure 2L_laminin.tif
- __MACOSX/._Figure 2L_laminin.tif
- Figure 2L_laminin_GAPDH.tif
- __MACOSX/._Figure 2L_laminin_GAPDH.tif
- Figure 2L_collagen IV.tif
- __MACOSX/._Figure 2L_collagen IV.tif
- Figure 2L_collagen IV_GAPDH.tif
- __MACOSX/._Figure 2L_collagen IV_GAPDH.tif
