# Supplementary material for: Consequences of PDGFRα+ fibroblast reduction in adult murine hearts
Source: eLife. 2022 Sep 23;11:e69854. doi: 10.7554/eLife.69854 (PMC9576271; doi:10.7554/eLife.69854)
Supplement: Figure 3—source data 1. [file elife-69854-fig3-data1.zip]

Archive with 10 entries (9 files):
- R1_Figure 3_source data 1/
- __MACOSX/._R1_Figure 3_source data 1
- R1_Figure 3_source data 1/.DS_Store
- __MACOSX/R1_Figure 3_source data 1/._.DS_Store
- R1_Figure 3_source data 1/R1_Figure 3- source data 1.pdf
- __MACOSX/R1_Figure 3_source data 1/._R1_Figure 3- source data 1.pdf
- R1_Figure 3_source data 1/uneditted_source_MI3.tif
- __MACOSX/R1_Figure 3_source data 1/._uneditted_source_MI3.tif
- R1_Figure 3_source data 1/uneditted_source_baseline.tif
- __MACOSX/R1_Figure 3_source data 1/._uneditted_source_baseline.tif
